# Supplementary material for: Antioxidants into Nopal (Opuntia ficus-indica), Important Inhibitors of Free Radicals’ Formation
Source: Antioxidants (Basel). 2021 Dec 16;10(12):2006. doi: 10.3390/antiox10122006 (PMC8698577; doi:10.3390/antiox10122006)
Supplement: Supplementary file 1 [file antioxidants-10-02006-s001.zip]

Archive with 1 entries (1 files):
- antioxidants-1475301-supplementary.pdf
